# Supplementary material for: Antiaging Effect of 2-O-β-D-Glucopyranosyl Ascorbic Acid Derived from Lycium barbarum L. Through Modulating the IIS Pathway and Gut Microbiota in Caenorhabditis elegans
Source: Foods. 2025 May 25;14(11):1875. doi: 10.3390/foods14111875 (PMC12154002; doi:10.3390/foods14111875)
Supplement: Supplementary file 1 [file foods-14-01875-s001.zip]

Archive with 1 entries (1 files):
- foods-3608888-supplementary.pdf
